# Supplementary material for: Comparative Transcriptomics of Chilodonella hexasticha and C. uncinata Provide New Insights into Adaptations to a Parasitic Lifestyle and Mdivi-1 as a Potential Agent for Chilodonellosis Control
Source: Int J Mol Sci. 2023 Aug 22;24(17):13058. doi: 10.3390/ijms241713058 (PMC10488290; doi:10.3390/ijms241713058)
Supplement: Supplementary file 1 [file ijms-24-13058-s001.zip]

Archive with 1 entries (1 files):
- ijms-2504686-supplementary.xlsx
